# Supplementary material for: PD-L1-Mediated Immunosuppression in Glioblastoma Is Associated With the Infiltration and M2-Polarization of Tumor-Associated Macrophages
Source: Front Immunol. 2020 Nov 30;11:588552. doi: 10.3389/fimmu.2020.588552 (PMC7734279; doi:10.3389/fimmu.2020.588552)
Supplement: Supplementary file 2 [file Table_2.xlsx]

## Sheet: Sheet1
OVERLAPhigh	OVERLAPlow
A2M	ABAT
ABCA1	ABCA11P
ABL2	ABCC8
ACAP1	ACAT1
ACOT9	ACOT8
ACPP	ACTR1A
ACSL5	ACVR2B
ADAM10	ADAMTS17
ADAM12	AFAP1L2
ADAM28	AKNAD1
ADAM8	ALDOC
ADAMTS1	ALG1L
ADAP2	AMOTL2
ADCK2	AMZ2P1
ADPRH	ANAPC11
AFF1	ANAPC7
AFP	ANKRD13B
AHNAK2	ANKRD23
AIM1	ANP32A
AIRE	APBB2
AKAP12	APCDD1
AKAP2	APOA1BP
ALDH3B1	ARHGEF9
ALDOA	ARL16
ALOX5	ARMCX1
ALOX5AP	ARVCF
ALPK1	ASB13
ALPK3	ASCL1
AMPD3	ASNA1
ANO9	ATCAY
ANXA1	ATOH8
ANXA2	ATP13A5
APEX2	ATP5L
APOL1	ATP6V0A4
AQP9	ATP6V1B1
ARAP1	ATP6V1E2
ARF6	ATPIF1
ARHGAP15	ATXN7L2
ARHGAP26	AURKB
ARHGAP29	AXIN2
ARHGAP30	BAI1
ARID3A	BANF1
ARID5B	BCAN
ARL11	BCCIP
ARPC1B	BCHE
ARSD	BEX1
ARSJ	BEX4
ATF3	BOLA1
ATL3	BRSK2
ATP11C	BTBD17
ATP13A3	BTNL9
ATP1A1	C10orf25
ATP2A3	C11orf54
ATP6V1B2	C11orf71
ATR	C16orf80
B2M	C16orf87
B3GNT2	C17orf100
B3GNT5	C17orf50
B4GALT1	C17orf75
BACE2	C19orf25
BACH1	C1orf229
BATF3	C1orf61
BCAT1	C20orf196
BCL10	C20orf203
BCL2A1	C22orf32
BCL3	C22orf39
BDKRB1	C2orf27A
BDKRB2	C2orf48
BET1L	C2orf68
BHLHE40	C3orf70
BLVRB	C5orf38
BMP2K	C6orf164
BNIP2	C6orf226
BTBD19	C6orf48
BTK	C7orf55
C10orf11	C7orf60
C16orf72	C8orf44
C1R	C9orf37
C1S	CACNG7
C2	CADM2
C21orf62	CASC3
C2CD2	CASK
C3AR1	CBLN1
C3orf58	CBX2
C5AR1	CCDC101
C5orf22	CCDC28B
C6orf141	CCDC94
CA12	CCL25
CAB39	CCND1
CACNA2D4	CD300LG
CALHM2	CDC34
CAMK1	CDH10
CAMK2N1	CDH20
CAP1	CDHR1
CAPG	CDKN2AIPNL
CAPZA1	CDO1
CARD6	CDR1
CASP4	CENPJ
CASP8	CENPT
CAST	CENPV
CATSPER1	CHCHD6
CCDC109B	CHD7
CCIN	CHMP6
CCL2	CHST9
CCL22	CKB
CCPG1	CLEC4F
CCR1	CLNS1A
CCR2	CNRIP1
CCRN4L	CNTN1
CD151	CNTN3
CD163	COL9A2
CD164	COX18
CD180	COX4I2
CD226	COX6A1
CD274	CRIP3
CD276	CRYAB
CD2AP	CSMD3
CD300A	CSPG5
CD300C	CSRNP3
CD300E	CTU2
CD300LB	CUEDC2
CD300LF	CWC15
CD33	CXXC4
CD37	CYP27C1
CD4	DCAF7
CD40	DDHD2
CD44	DDX11L2
CD46	DEAF1
CD58	DGAT1
CD68	DGCR14
CD80	DGCR6
CD83	DLEU1
CD86	DMRTC1
CD93	DNAJC18
CDCP1	DNASE1L2
CDV3	DNASE1L3
CEBPD	DOM3Z
CFLAR	DPH1
CHI3L1	DRP2
CHI3L2	DSCAML1
CHM	DSEL
CHPF2	DTD1
CHST2	DYNLRB1
CIDEB	DZIP3
CISH	EBF3
CLCA3P	ECSIT
CLCF1	EEPD1
CLDN1	EFCAB7
CLDN23	EFNA2
CLEC4D	EIF5AL1
CLEC5A	EPHB1
CLEC7A	EPHB3
CLIC1	EPN2
CLIC4	ERAL1
CMTM6	ERBB3
CNN1	ERH
CNTNAP3	ERI3
COL18A1	ERO1LB
COL8A1	EVL
CORO1A	FAM110B
CP	FAM118B
CPA4	FAM181B
CPD	FAM192A
CRYZ	FAM195B
CSF2RB	FAM19A5
CSF3	FAM66C
CSNK1A1	FAM69B
CSTA	FAM8A1
CTBS	FERMT1
CTSA	FHIT
CTSB	FHL1
CTSC	FIBIN
CTSD	FLJ37453
CTSL1	FLRT1
CTSS	FOXL2
CTSZ	GABARAPL2
CXCL1	GABBR1
CXorf21	GADD45G
CYBB	GAL3ST3
CYBRD1	GATA5
CYFIP1	GDF10
CYLD	GDF11
CYP1B1	GDI1
CYP2S1	GDPD1
CYTH4	GLCCI1
CYTIP	GLOD4
DAPP1	GLRX5
DCBLD2	GPHN
DCUN1D3	GPM6A
DDR2	GPR123
DENND2D	GPR17
DENND3	GPR173
DERL3	GPR19
DFNA5	GPR85
DGKA	GPS1
DNAJB1	GPS2
DNAJC13	GPSM1
DNAJC21	GPSM2
DNAJC22	GRID2
DOCK2	GRK6
DOCK8	GSG1L
DOK3	GSTA4
DPP4	GSX1
DPYD	GTF3C6
DRAM1	H2AFX
DSE	H2BFM
DUSP3	HCFC1R1
DUSP4	HES6
DUSP5	HIF3A
DUSP6	HIP1R
DYNLT3	HIRIP3
DYRK3	HMGB1
EAF1	HMGN3
ECE1	HNRNPA1
EDEM1	HOXA13
EDEM3	HOXA2
EEA1	HOXD8
EFTUD1	HRASLS
EHBP1L1	HRK
ELF1	HSD11B1L
ELK3	HSPE1
ELL2	ICA1L
ELOVL6	ICT1
EMP1	IFT27
ENO1	IGLON5
EPHA1	IGSF5
ERI1	ING4
ERLIN1	INO80E
ERMAP	IRX2
ERO1L	ISL2
ERP29	ITM2A
ESYT1	KANK3
ESYT2	KBTBD3
ETF1	KCNIP2
EVI2B	KCNQ2
EXT2	KCNRG
F11R	KIAA0895L
FAM102A	KIAA1549
FAM105B	KIAA1755
FAM114A1	KIF3A
FAM115C	KLF12
FAM129A	KLHDC3
FAM129B	KLHL22
FAM157B	KLRC3
FAM3B	KLRK1
FAM78B	KY
FAM83F	LHX1
FAS	LIG3
FBLN7	LIMD2
FBXO32	LINGO1
FCER1G	LLGL1
FCGBP	LOC100128239
FCGR1A	LOC100128288
FCGR2A	LOC100133985
FERMT3	LOC100270804
FGR	LOC254559
FKBP15	LOC283174
FLNA	LOC283761
FMNL1	LOC338799
FNDC3B	LOC388152
FOSL1	LOC400027
FOSL2	LOC400043
FPR1	LOC642846
FPR2	LOC728606
FUT4	LOC728743
FZD5	LOC84989
G0S2	LOC93622
GALNT2	LRFN1
GALNT4	LRP6
GBA	LRRC4
GBE1	LRRN1
GBP1	LSAMP
GBP2	LSM2
GCH1	LSM7
GCLM	LSMD1
GCNT1	LYRM4
GFPT2	LYRM7
GGCT	LYSMD1
GJB3	MAGEF1
GLT25D1	MANBAL
GMPPB	MARCKS
GNA14	MASP1
GNA15	MDFI
GNS	MED11
GPA33	MED27
GPI	MEGF11
GPR157	METTL5
GPR160	MEX3A
GPR65	MGC16275
GPR84	MGC21881
GPRC5A	MIF4GD
GPRIN3	MIXL1
GRB2	MKRN3
GRN	MKS1
GUSB	MLN
GXYLT2	MMD2
GYS1	MMP15
HAVCR2	MMP16
HBEGF	MNAT1
HCLS1	MORN4
HCST	MRFAP1L1
HEXB	MRPL10
HIPK3	MRPL27
HIVEP2	MRPL30
HK1	MRPL38
HK2	MRPL48
HK3	MRPS26
HLA-H	MXD3
HMGCL	MXD4
HMHA1	MYLK2
HOMER2	MYT1
HPS3	NANOS3
HPSE	NCAM1
HRH2	NCOA5
HS2ST1	NDUFA12
HSD3B7	NDUFB9
HSPA1A	NEU4
HSPA5	NHLH1
ICAM1	NKAIN3
ICAM3	NKAIN4
ICMT	NKD1
IFFO2	NKX2-2
IFI30	NLGN2
IFITM3	NOG
IFNAR1	NOL12
IFNGR2	NOVA2
IFRD2	NPDC1
IGF2R	NPW
IGFBP3	NRXN2
IKBIP	NT5C
IL10RB	NTM
IL17RA	NUDT10
IL18R1	NUDT11
IL1A	NUP35
IL1B	NUTF2
IL1R1	NXF4
IL1RL2	NXN
IL1RN	NXPH3
IL22RA1	OLIG1
IL32	OLIG2
IL4I1	OPCML
IL4R	OR4N2
IL6R	OSGEPL1
IL7R	PABPC5
IPPK	PAFAH1B3
IQGAP1	PATZ1
IRAK1	PCDH7
IRAK2	PCGF2
IRAK3	PCIF1
IRF1	PCMTD2
IRGM	PCSK2
ISG20	PDE10A
ITGA4	PDE6D
ITGA5	PDX1
ITGAL	PEBP4
ITGAM	PFDN2
ITGAX	PHB2
ITGB1	PHC1
ITGB2	PHYHIPL
ITGB3	PID1
ITPRIPL2	PIK3R2
JAK2	PLA2G6
JPH1	PLD6
JUN	PLEKHJ1
KCNK13	PMS1
KCNK6	PODN
KCNQ1	PODXL2
KDM2A	POLR2F
KDSR	PPAPDC3
KHNYN	PPOX
KIAA0020	PPP1CC
KIAA0247	PPP2R3B
KIAA0368	PPP2R5D
KIAA1432	PRCC
KIF16B	PRH1
KLF16	PRR3
KLF5	PSAT1
KLF6	PSPC1
KLHL21	PTCHD2
KLHL36	PTOV1
KLHL6	PURG
KREMEN1	PYCR1
KRT23	RAB11B
KYNU	RAB33A
LACTB	RAC3
LAIR1	RAMP2
LAMB3	RASL10B
LAP3	RASL12
LAPTM5	RBM4
LAT2	RBM4B
LCN2	RCOR2
LCP1	RDBP
LCP2	RFTN2
LDLR	RGS9
LEPREL1	RHBDL3
LHFPL2	RIC3
LIF	RNASEH2C
LILRA6	RNF5
LILRB3	RNFT2
LIMK2	ROMO1
LIMS1	RP1-177G6.2
LIPN	RPAIN
LMAN1	RPL13AP20
LOC100126784	RPP21
LOC154761	RPS6KL1
LOX	RPSA
LOXL3	RPSAP58
LPXN	RTKN
LRP10	RUFY3
LRRC25	RUNDC3A
LTB	SALL3
LTBP2	SAMM50
LTBR	SARS2
LY75	SCAND1
LY96	SCARNA12
LYN	SCARNA20
M6PR	SCARNA9
MAFF	SCHIP1
MAFG	SCLT1
MAFK	SCN3A
MALT1	SCNM1
MAN1A1	SDR39U1
MAN2A1	SENP3
MAN2B1	SENP8
MANBA	SEZ6L
MAP2K3	SF3A2
MAPK13	SFT2D3
MAPKAPK2	SGK3
MAPKAPK3	SGTA
MBD2	SHD
MCFD2	SHF
MCL1	SIM2
METRNL	SIRT2
MFHAS1	SIX1
MFSD1	SKA2
MFSD7	SLC16A9
MGAT1	SLC1A7
MGAT2	SLC5A12
MGAT4A	SMARCB1
MGAT4B	SMARCE1
MICALCL	SMOC1
MIR155HG	SNAPIN
MKNK1	SNHG6
MLKL	SNN
MNDA	SNORD22
MSN	SNRPA
MSR1	SNRPF
MT1H	SNTG1
MT1L	SNX22
MT2A	SNX32
MTF1	SOX12
MVP	SOX3
MYADM	SOX4
MYCBP	SOX8
MYO1E	SPAG7
MYO1F	SPIN3
MYO1G	SPON1
MYOF	SPPL3
NAA50	SPSB3
NADK	SRR
NAMPT	STARD10
NBEAL2	STRADA
NCEH1	SUMO1
NCF1	SUMO2
NCF1C	SUSD4
NCF2	SUSD5
NCF4	SYCE2
NCKAP1L	SYT15
NDRG1	TAF6L
NEDD9	TAS2R20
NFAM1	TBKBP1
NFE2L2	TCEB2
NFE2L3	TCF12
NFKB1	TCF7L1
NFKB2	TERF2IP
NFKBIA	TEX10
NFKBIZ	TFAP4
NIPA2	TFDP2
NLRC4	THYN1
NLRP3	TIGD1
NMI	TIMM13
NMNAT1	TIMM8B
NOD2	TMEM132C
NOM1	TMEM145
NPAS2	TMEM199
NPC1	TMEM59L
NPC2	TMPRSS5
NRBF2	TNR
NRIP1	TOMM22
NRP1	TOX3
NRP2	TPTE2
NT5E	TRAF4
NUAK2	TRAPPC6A
NUFIP2	TRIM16
NXF3	TRMT5
OSMR	TRO
OSTF1	TRUB2
OTUD4	TSEN15
P4HA1	TSHZ1
PAM	TSPAN3
PANK2	TSPAN7
PAPPA	TSSC1
PARP15	UBB
PARP4	UBQLN4
PARVG	UNK
PAX8	USP11
PCK2	USP22
PCSK1	USP43
PCSK5	VANGL2
PDCD1LG2	VAX2
PDE12	VIPR2
PDIA3	VPS25
PFKFB3	VPS26B
PFKL	VPS28
PGM2	VPS37D
PHF11	VPS72
PI4K2B	WDR17
PIGG	WDR83
PIK3AP1	WDR85
PIK3CD	XRCC4
PIK3CG	ZBTB12
PIK3R5	ZBTB3
PIK3R6	ZCCHC18
PION	ZCRB1
PITPNM1	ZDHHC22
PKD2	ZFP14
PLA2G15	ZFP2
PLAU	ZFP30
PLAUR	ZFP37
PLCG2	ZNF133
PLEK	ZNF174
PLEK2	ZNF177
PLEKHN1	ZNF202
PLEKHO2	ZNF253
PLK3	ZNF285
PLOD2	ZNF286A
PLP2	ZNF423
PLS3	ZNF429
PLSCR1	ZNF491
PLXDC2	ZNF492
PLXND1	ZNF493
PMFBP1	ZNF517
POLD4	ZNF527
PPM1M	ZNF529
PPP1R15A	ZNF556
PPP1R3B	ZNF624
PPTC7	ZNF627
PQLC2	ZNF649
PRDM1	ZNF675
PRDX6	ZNF681
PRF1	ZNF69
PRKAA1	ZNF709
PRKCD	ZNF775
PROS1	ZNF781
PRPS2	ZNF785
PRRX1	ZNF879
PSAP	ZNF91
PSD4	ZSCAN16
PTGER4	ZSCAN2
PTGES
PTP4A2
PTPN1
PTPN12
PTPN2
PTPN6
PTPN7
PTPN9
PTPRC
PTPRE
PTRF
PTX3
PVRL4
PYGL
QSOX1
RAB11FIP1
RAB20
RAB27A
RAC2
RAI14
RASA2
RASGRP4
RASSF3
RASSF5
RASSF8
RBM47
RBMS1
RCAN1
RCAN3
RDH10
REL
RELB
RELT
RFFL
RFTN1
RGS19
RHBDF2
RILPL2
RIPK3
RNASE2
RNASE3
RNASET2
RNF133
RNF149
RNF19B
RNF24
RPS6KA1
RPS6KA3
RPS6KA4
RRAGC
RRAS
RREB1
RUNX2
S100A11
S100A4
S100A8
S100A9
SAMHD1
SAMSN1
SASH3
SAT1
SBNO2
SCMH1
SEC24A
SEC24D
SEC61A1
SEL1L3
SEMA4B
SERPINA1
SERPINB9
SERPINE1
SERPING1
SERTAD1
SETX
SFT2D2
SGMS2
SH2D2A
SH2D3A
SH3BGRL3
SIAE
SIGLEC11
SIGLEC14
SIGLEC5
SIGLEC7
SIGLEC9
SIPA1
SIRPA
SIRPB2
SIRPD
SLA
SLAIN2
SLAMF8
SLC10A6
SLC11A1
SLC15A3
SLC16A3
SLC25A19
SLC25A24
SLC25A25
SLC25A37
SLC25A40
SLC25A43
SLC2A3
SLC2A5
SLC30A1
SLC31A1
SLC35C1
SLC35E1
SLC39A8
SLC41A2
SLC43A3
SLC46A2
SLC4A1AP
SLC4A7
SLC9A1
SLFN5
SMAD1
SMS
SNTB2
SNX10
SNX8
SNX9
SOAT1
SOCS3
SOD2
SPATA13
SPI1
SPINT1
SPN
SPOCD1
SPP1
SPPL2A
SPRED3
SPTY2D1
SQRDL
SQSTM1
SRD5A1
SRF
SRGN
SSH1
ST3GAL1
ST8SIA4
STAB1
STARD4
STAT3
STAT5A
STAT6
STBD1
STEAP3
STK10
STK40
STT3B
STX11
SUCNR1
SWAP70
SYNPO
SYT12
SYTL2
TACSTD2
TAGLN2
TBC1D1
TC2N
TCIRG1
TEC
TES
TFEC
TGFBI
TGFBR2
TGOLN2
THBD
TIFA
TIPARP
TLN1
TLR1
TLR2
TLR6
TLR9
TM6SF1
TMBIM1
TMED7-TICAM2
TMEM106A
TMEM127
TMEM140
TMEM154
TMEM43
TMEM51
TMEM71
TMF1
TMOD3
TMPRSS15
TNFAIP2
TNFAIP3
TNFAIP8
TNFAIP8L3
TNFRSF10A
TNFRSF10D
TNFRSF12A
TNFRSF14
TNFRSF1B
TNFRSF9
TNFSF15
TNFSF8
TNIP1
TOR1B
TPST2
TREML2
TRIB1
TRIM44
TRIP4
TRPM2
TRPM7
TRPS1
TRPV2
TUBA1C
TUBB6
TULP2
TWF2
TXNRD1
TYMP
UAP1
UBASH3B
UBD
UBE2Z
UGCG
ULK4
UPP1
USP12
USP53
UTP3
UTS2
VAV1
VCL
VDR
VEGFC
VIM
VPS18
VSIG4
WDFY4
WDR1
WDR44
ZBTB38
ZBTB7B
ZDHHC18
ZFYVE28
ZNF503
ZNF600
ZNRF2
ZYX
