# Supplementary material for: PD-L1-Mediated Immunosuppression in Glioblastoma Is Associated With the Infiltration and M2-Polarization of Tumor-Associated Macrophages
Source: Front Immunol. 2020 Nov 30;11:588552. doi: 10.3389/fimmu.2020.588552 (PMC7734279; doi:10.3389/fimmu.2020.588552)
Supplement: Supplementary file 3 [file Table_3.xlsx]

## Sheet: Sheet2
Microglial	Macrophages	neutrophils	M1	M2	CD8_T_cell	Tcm	Th1	Tfh	eosinophils	NK_cell	B cells	T cells	T helper cells	Th2 cells	Th17 cells	Treg	Tem	Tgd	Cytotoxic cells	NK CD56dim cells	NK CD56bright cells	DC	IDC	PDC	ADC
P2ry12	MARCO	CSF3R	TLR2	CD163	CD8B	CDC14A	IFNG	CHI3L2	IL5RA	LOC643313	MS4A1	PRKCQ	ICOS	PMCH	IL17A	FoxP3	TRA@	CD160	KLRD1	KIR3DL2	DUSP4	CD209	CD1B	IL3RA	CCL1
Tmem119	CXCL5	CYP4F3	TLR4	MR	CD8A	ATM	LTA	CXCL13	KCNH2	GAGE2	TCL1A	CD3D	LRBA	AHI1	IL17RA		PRKY	FEZ1	KLRF1	KIR3DL2	RRAD	CCL17	VASH1		EBI3
Olfml3	SCG5	VNN3	CD16	CD14	CD8B	USP9Y	APBB2	MYO7A	TKTL1	ZNF747	MS4A1	CD3G	ITM2A	PTGIS	RORC		VIL2	TRGV9	GNLY	SPON2	XCL1	HSD11B1	F13A1		INDO
P2ry13	SULT1C2	FPRL1	CD32	CD23	PF4	PCNX	DOK5	CHGB	EMR1	XCL1	TCL1A	CD28	FAM111A	AHI1			GDPD5	TRD@	GNLY	KIR2DL3	PLA2G6	CCL13	CD1E		LAMP3
Cx3cr1	MSR1	KCNJ15	CD64	IL-10	PRR5	FOXP1	IL12RB2	MYO7A	CCR3	XCL2	HLA-DOB	LCK	PHF10	CXCR6			CCR2	C1orf61	CTSW	GZMB	PLA2G6	CCL22	MMP12		OAS3
Gpr34	CTSK	MME	CD80	IL-1ra	SF1	KLF12	APBB2	ICA1	ACACB	AF107846	PNOC	TRAT1	NUP107	EVI5			MEFV		KLRB1	KIR3DS1	NIBP	PPFIBP2	FABP4
Hexb	PTGDS	IL8RA	CD86	IL-1RII	LIME1	ST3GAL1	APOD	HEY1	THBS1	SLC30A5	KIAA0125	PRKCQ	SEC24C	AHI1			C7orf54		KLRD1	KIR3DL1	FOXJ1		CLEC10A
Rhob	COLEC12	IL8RB	IL-12	CCL17	DNAJB1	INPP4B	ZBTB32	CDK5R1	GALC	NM_014114	CD19	BCL11B	NAP1L4	IL26			FLI1		KLRK1	FLJ20699	2003-06-09		SYT17
Jun	GPC4	MME	IL-23	CCL22	ARHGAP8	CASP8	CD38	ST8SIA1	RNU2	MCM3AP	CR2	CD2	BATF	MB			TBC1D5		NKG7	TMEPAI	DUSP4		MS4A6A
Rab3il1	PCOLCE2	FCGR3B	TNFa	CCL24	GZMM	MLL	CSF2	PDCD1	CLC	TBXA2R	IGHG1	LCK	ASF1A	NEIL3			DDX17		GZMH	KIR3DL2	PLA2G6		CTNS
Serpine2	CHIT1	DYSF	IL-1	CCL18	SLC16A7	PCM1	CTLA4	BLR1	HIST1H1C	CDC5L	FCRL2	TRBC1	FRYL	GSTA4			AKT3		KLRD1	IL21R	MADD		GUCA1A
Ccl2	KAL1	KCNJ15	IL-6	CCL1	SFRS7	RP11-74E24.2	CD70	KIAA1324	CYSLTR2	LOC730096	BLK	TRBC1	FUSIP1	PHEX			EWSR1		SIGIRR	KIR3DL2	BG255923		CARD9
Fcrls	CLEC5A	FCAR	type 1 IFN	CCR2	APBA2	PHC3	DPP4	PVALB	HRH4	FUT5	IGHG1	TRA@	TRA@	SMAD2			TBCD		ZBTB16	KIR3DL3	MPPED1		CD1E
Scoc	ME1	FCAR	IL-1R1	CXCR1	C4orf15	NFATC3	EGFL6	ICA1	RNASE2	FGF18	COCH	ITM2A	TRA@	CENPF			CCR2		RUNX3	KIR2DS5	MUC3B		ABCG2
Siglech	DNASE2B	CEACAM3	CXCL9	CXCR2	LEPROTL1	LOC202134	BST2	TSHR	CAT	MRC2	OSBPL10	SH2D1A	RPA1	ANK1			NFATC4		APOL3	KIR2DS2			CD1A
Slc2a5	CCL7	FPRL1	CXCX10	IRF4	ZFP36L2	TIMM8A	DUSP5	C18orf1	LRP5L	RP5-886K2.1	IGHA1	CD6	UBE2L3	ADCY1			LTK		RORA	GTF3C1			PPARG
Lrrc3	FN1	HIST1H2BC	CXCL11	SOCS1	GADD45A	ATF7IP	LRP8	HEY1	SYNJ1	SPN	TNFRSF17	CD96	ANP32B	AI582773					APBA2	KIR2DS1			RAP1GAP
Plxdc2	CD163	HPSE	CCL2	GATA3	ZFP36L2	REPS1	IL22	TOX	THBS4	PSMD4	ABCB4	NCALD	DDX50	LAIR2					SIGIRR	EDG8			SLC7A8
Usp2	GM2A	FLJ11151	CCL3	SOCS3	MYST3	PSPC1	DGKI	BLR1	GPR44	PRX	BLNK	GIMAP5	C13orf34	SNRPD1					WHDC1L1				GSTT1
Ctsf	SCARB2	CREB5	CCL4	ID3	ZEB1	RPP38	CCL4	SLC7A10	KBTBD11	FZR1	GLDC	CD3E	PPP2R5C	CXCR6					DUSP2				NM_021941
Cttnbp2nl	BCAT1	S100A12	CCL5	RGS1	ZNF609	HNRPH1	DPP4	SMAD1	HES1	ZNF205	MEF2C	SKAP1	SLC25A12	MICAL2					GZMA				FZD2
Tgfbr1	RAI14	FCGR3B	CXCL8	SMAD2	C12orf47	STX16	GGT1	POMT1	ABHD2	AL080130	MEF2C		ATF2	DHFR									CSF1R
Atp8a2	COL8A2	TNFRSF10C	CXCL16	CCL4	THUMPD1	CYLD	LRRN3	PASK	TIPARP	ZNF528	IGHM		CD28	SMAD2									HS3ST2
Lgmn	APOE	SLC22A4	CCR7	CCL13	VAMP2	SNRPN	SYNGR3	MKL2	SMPD3	MAPRE3	FAM30A		GOLGA8A	WDHD1									CH25H
Slco2b1	CHI3L1	KIAA0329	RNI	MRC1	ZNF91	TRAF3IP3	ATP9A	PTPN13	MYO15B	BCL2	SPIB			BIRC5									LMAN2L
Mafb	ATG7	SLC25A37	ROI	STAB1	ZNF22	NEFL	BTG3	PASK	TGIF1	NM_017616	BCL11A			DHFR									SLC26A6
Egr1	CD84	BST1	IRF5	MARCO	TMC6	POLR2J2	CMAH	KCNK5	RRP12	ARL6IP2	GNG7			SLC39A14									BLVRB
Bhlhe41	FDX1	FCAR	IRF1	FN	DNAJB1	AQP3	HBEGF	C18orf1	IGSF2	PDLIM4	IGKC			HELLS									NUDT9
Fcgr1a	MS4A4A	CEACAM3	STAT1	TGFB1	FLT3LG	CG030	SGCB	ZNF764	RCOR3	NM_014274	CD72			LIMA1									PREP
Hpgds	SGMS1	CRISPLD2	TNF	MMP1	CDKN2AIP	PDXDC2		MAF	EPN2	LDB3	MICAL3			CDC25C									TM7SF4
Ctsd	EMP1	TNFRSF10C	IL6	MMP12	TSC22D3	CLUAP1		MYO6	C9orf156	ADARB1	BCL11A			CDC7									TACSTD2
Hspa1a	CYBB	G0S2	IL1B	F13A1	TBCC	DOCK9		SIRPG	SIAH1	SMEK1	BACH2			GATA3									CD1C
Lag3	CD68	SIGLEC5	IL12A	TGM2	RBM3	CYorf15B		THADA		TCTN2	IGL@
Csf1r		CD93	IL12B	ADORA3	ABT1	CREBZF		THADA		TINAGL1	CCR9
Adamts1		MGAM	IL23A	TGFBR2	C19orf6	CEP68		MAGEH1		IGFBP5	QRSL1
F11r		ALPL	CXCL10	IL17RB	CAMLG	TXK		B3GAT1		ALDH1B1	DTNB
Golm1		FPR1	IL8	ALOX15	PPP1R2	SLC7A6		MAF		NCR1	HLA-DQA1
Nuak1		CD93	CCL18	CD200R	AES	FYB		SH3TC1			SCN3A
Crybb1		PDE4B	MMP9	IL4RA	KLF9	MAP3K1		HIST1H4K			QRSL1
Ltc4s		LILRB2	IDO1	ALOX5AP	PRF1			STK39			SLC15A2
			KYNU	IL-4
			PTX3	IL-13
			CD40	M-CSF
			IFNγ	TGFB
			GM-CSF	CD204
			IL-1b	CXCL14
			IL-15	HIF1a
			IL-18	STAT3
			NO	CCR3
			MHC-II	CD280
				CD206
				CSCL12
				ARG1
				MMP2
				NOS2
				SPP1
