# Supplementary material for: PD-L1-Mediated Immunosuppression in Glioblastoma Is Associated With the Infiltration and M2-Polarization of Tumor-Associated Macrophages
Source: Front Immunol. 2020 Nov 30;11:588552. doi: 10.3389/fimmu.2020.588552 (PMC7734279; doi:10.3389/fimmu.2020.588552)
Supplement: Supplementary file 5 [file Table_5.xlsx]

## Sheet: Sheet1
Correlation between PD-L1 expression and immune cell enrichment in TCGA cohort			Correlation between PD-L1 expression and immune cell enrichment in CGGA cohort
Correlation	r	p value	Correlation	r	p value
PD-L1 expression vs Microglia	0.2703	0.0008	PD-L1 expression vs Microglia	0.16	0.0554
PD-L1 expression vs Macrophage	0.3082	0.0001	PD-L1 expression vs Macrophage	0.3024	0.0002
PD-L1 expression vs neutrophil	0.2603	0.0013	PD-L1 expression vs neutrophil	0.3362	<0.0001
PD-L1 expression vs CD8.T	-0.3574	<0.0001	PD-L1 expression vs CD8.T	-0.199	0.0168
PD-L1 expression vs Tcm	-0.1115	0.1744	PD-L1 expression vs Tcm	-0.08138	0.3322
PD-L1 expression vs Th1	0.01468	0.8585	PD-L1 expression vs Th1	-0.05398	0.5205
PD-L1 expression vs Tfh	-0.2506	0.002	PD-L1 expression vs Tfh	-0.3092	0.0002
PD-L1 expression vs eosinophil	-0.2622	0.0012	PD-L1 expression vs eosinophil	-0.1088	0.1943
PD-L1 expression vs NK.cell	-0.05601	0.496	PD-L1 expression vs NK.cell	-0.1488	0.075
PD-L1 expression vs B.cell	-0.2685	0.0009	PD-L1 expression vs B.cell	-0.3243	<0.0001
PD-L1 expression vs T.cell	-0.04221	0.6081	PD-L1 expression vs T.cell	0.02484	0.7676
PD-L1 expression vs Th	-0.1689	0.0388	PD-L1 expression vs Th	-0.1485	0.0757
PD-L1 expression vs Th2	-0.2985	0.0002	PD-L1 expression vs Th2	-0.09339	0.2656
PD-L1 expression vs Th17	0.1621	0.0474	PD-L1 expression vs Th17	0.1343	0.1086
PD-L1 expression vs Treg	0.2197	0.0069	PD-L1 expression vs Treg	0.02204	0.7932
PD-L1 expression vs Tem	-0.1958	0.0164	PD-L1 expression vs Tem	-0.2189	0.0084
PD-L1 expression vs Tgd	-0.3663	<0.0001	PD-L1 expression vs Tgd	-0.3089	0.0002
PD-L1 expression vs cytotoxic	-0.008448	0.9183	PD-L1 expression vs cytotoxic	0.01478	0.8604
PD-L1 expression vs NK.CD56dim	0.06453	0.4328	PD-L1 expression vs NK.CD56dim	-0.09289	0.2682
PD-L1 expression vs NK.CD56bright	-0.1259	0.1247	PD-L1 expression vs NK.CD56bright	-0.04235	0.6143
PD-L1 expression vs DC	0.1357	0.0978	PD-L1 expression vs DC	0.117	0.1625
PD-L1 expression vs iDC	-0.05202	0.5273	PD-L1 expression vs iDC	-0.1221	0.1449
PD-L1 expression vs pDC	-0.1805	0.027	PD-L1 expression vs pDC	0.009471	0.9103
PD-L1 expression vs aDC	0.2434	0.0027	PD-L1 expression vs aDC	-0.06809	0.4174
PD-L1 expression vs M1	0.3684	<0.0001	PD-L1 expression vs M1	0.2557	0.002
PD-L1 expression vs M2	0.3607	<0.0001	PD-L1 expression vs M2	0.3006	0.0003
